# Supplementary material for: Impact of different concurrent training sequencing schemes on overnight systemic immunological regulation in adolescent athletes
Source: Front Physiol. 2025 Mar 27;16:1392946. doi: 10.3389/fphys.2025.1392946 (PMC11983416; doi:10.3389/fphys.2025.1392946)
Supplement: Supplementary file 1 [file Table1.xlsx]

## Sheet: Tabelle1
Code	Group	Gender	MZP	WBC	LYM	MID	GRAN	HGB	HCT	PLT
CT-001	PE	m	BL_pre	9.1	4.3	0.6	4.2	8.6	38.6	142
CT-001	PE	m	BL_post	7	2.9	0.5	3.6	8.6	38.1	168
CT-001	PE	m	Ex_post	8.7	3.6	0.6	4.5	9	39.9	141
CT-001	PE	m	INT_pre	11.7	4.1	1.1	6.5	8.3	38.6	140
CT-001	PE	m	INT_post	5.5	2.3	0.4	2.8	8.2	36.5	124
CT-002	PE	m	BL_pre	6.6	2.6	0.5	3.5	8.8	40.8	124
CT-002	PE	m	BL_post	7.6	2.1	0.5	5	9.4	41.8	148
CT-002	PE	m	Ex_post	9.8	3	0.6	6.2	10.7	48.3	109
CT-002	PE	m	INT_pre	10.6	3.2	0.7	6.7	9.2	43.7	121
CT-002	PE	m	INT_post	5.4	1.7	0.3	3.4	9.1	40.6	121
CT-003	PE	m	BL_pre	7.1	2.6	0.6	3.9	9.6	45.1	173
CT-003	PE	m	BL_post	6.1	2.1	0.4	3.6	10.2	47.7	174
CT-003	PE	m	Ex_post	14.1	5.2	1.2	7.7	10.7	49	109
CT-003	PE	m	INT_pre	19.4	2.4	0.8	16.2	10.6	49.8	158
CT-003	PE	m	INT_post	7.9	2.9	0.5	4.5	9.6	42.5	103
CT-004	PE	m	BL_pre	10.3	5.3	0.8	4.2	11.8	56.4	105
CT-004	PE	m	BL_post	5.7	3.3	0.3	2.1	10.1	47.5	113
CT-004	PE	m	Ex_post	15	9.5	0.9	4.6	11.7	55.3	137
CT-004	PE	m	INT_pre	15.3	3.3	0.9	11.1	11.4	53.9	135
CT-004	PE	m	INT_post	5.6	2.9	0.4	2.3	10.1	46.1	94
CT-005	PE	m	BL_pre	7.1	3.1	0.5	3.5	8.7	40.2	107
CT-005	PE	m	BL_post	5.3	2.7	0.4	2.2	9.2	43	171
CT-005	PE	m	Ex_post	8.9	3.7	0.6	4.6	8.7	41.1	204
CT-005	PE	m	INT_pre	16.3	3.1	1	12.2	9.8	44.9	117
CT-005	PE	m	INT_post	6	3	0.5	2.5	8.5	38.4	69
CT-006	PE	m	BL_pre	6.4	2.4	0.5	3.5	9.9	47.3	136
CT-006	PE	m	BL_post	5.9	2.3	0.4	3.2	10.7	48.6	133
CT-006	PE	m	Ex_post	12.7	7.2	0.9	4.6	11.2	54	160
CT-006	PE	m	INT_pre	11.6	2.6	0.6	8.4	10	46.4	124
CT-006	PE	m	INT_post	4.9	1.9	0.4	2.6	9.8	44.8	128
CT-007	PE	m	BL_pre	14.7	5.1	1.1	8.5	10.6	48.8	120
CT-007	PE	m	BL_post	10.5	4.4	0.8	5.3	10.2	46.2	134
CT-007	PE	m	Ex_post	8.9	3.5	0.6	4.8	9.6	42.7	154
CT-007	PE	m	INT_pre	15.2	3.6	0.8	10.8	9.8	44.8	121
CT-007	PE	m	INT_post	11.7	4.4	0.8	6.5	10.9	49.5	145
CT-008	PE	m	BL_pre	11.5	5.2	0.8	5.5	9.9	47.1	129
CT-008	PE	m	BL_post	7.9	3.3	0.5	4.1	8.6	39.9	154
CT-008	PE	m	Ex_post	10.5	2.7	0.6	7.2	8.9	40.4	178
CT-008	PE	m	INT_pre	11.6	3.3	0.7	7.6	9.4	43.4	123
CT-008	PE	m	INT_post	7	3.1	0.5	3.4	8.6	40.9	131
CT-009	PE	m	BL_pre	9.3	4.9	0.6	3.8	10.2	46	156
CT-009	PE	m	BL_post	9.6	4.4	0.6	4.6	9.8	44	156
CT-009	PE	m	Ex_post	17.8	9.2	1.2	7.4	11	50.4	155
CT-009	PE	m	INT_pre	17.2	7	1.3	8.9	10.7	47.9	133
CT-009	PE	m	INT_post	6.1	2.6	0.4	3.1	8.3	37.8	150
CT-010	PE	m	BL_pre	9.8	5	0.8	4	11	52.1	164
CT-010	PE	m	BL_post	9.7	5.4	0.8	3.5	11.6	55.3	157
CT-010	PE	m	Ex_post	9.9	4	0.7	5.2	10.4	50.1	169
CT-010	PE	m	INT_pre	16.3	3.7	1.4	11.2	11	52.5	165
CT-010	PE	m	INT_post	6.9	3.5	0.4	3	9.7	46.2	161
CT-011	PE	m	BL_pre	8.2	3	0.5	4.7	9.8	44.7	181
CT-011	PE	m	BL_post	6.3	2.5	0.4	3.4	9.8	44.7	187
CT-011	PE	m	Ex_post	9.8	3.8	0.7	5.3	9.9	45.1	173
CT-011	PE	m	INT_pre	17.8	3.4	1	13.4	11	51.5	201
CT-011	PE	m	INT_post	5.7	2.4	0.3	3	8.6	40	176
CT-012	PE	m	BL_pre	7.3	2.3	0.4	4.6	9.5	42.5	159
CT-012	PE	m	BL_post	8.3	2.7	0.6	5	10.6	47.1	149
CT-012	PE	m	Ex_post	19.7	7.2	1.6	10.9	12.1	55.4	250
CT-012	PE	m	INT_pre	17.6	3.9	1.2	12.5	11.8	52.7	159
CT-012	PE	m	INT_post	11	5.4	0.8	4.8	11.9	54	129
CT-013	PE	m	BL_pre	8	2.3	0.5	5.2	9.3	42	144
CT-013	PE	m	BL_post	9.6	2.7	0.5	6.4	10.2	46.4	146
CT-013	PE	m	Ex_post	15	4.8	1	9.2	11.5	53.9	146
CT-013	PE	m	INT_pre	14.7	3.6	0.9	10.2	10.1	46.3	116
CT-013	PE	m	INT_post	9.6	4.9	0.7	4	9.9	45.5	131
CT-014	PE	m	BL_pre	5.2	2.3	0.4	2.5	10.1	45.7	117
CT-014	PE	m	BL_post	6	1.9	0.4	3.7	10.7	50.4	107
CT-014	PE	m	Ex_post	7.6	2.5	0.5	4.6	10.1	46.2	121
CT-014	PE	m	INT_pre	7	2	0.5	4.5	10.1	47	131
CT-014	PE	m	INT_post	5.5	2.8	0.4	2.3	9.8	44.7	102
CT-015	PE	m	BL_pre	6.2	2.2	0.4	3.6	10.2	48	169
CT-015	PE	m	BL_post	4	1.6	0.2	2.2	10.1	47.3	169
CT-015	PE	m	Ex_post	10.6	4.7	0.8	5.1	10.8	51.4	157
CT-015	PE	m	INT_pre	8.6	2.6	1.1	4.9	9.4	44.5	158
CT-015	PE	m	INT_post	5.7	3.1	0.4	2.2	9.6	45.2	158
CT-016	PE	m	BL_pre	5.6	2	0.4	3.2	9.4	43.4	162
CT-016	PE	m	BL_post	3.5	1.6	0.2	1.7	9.4	43.6	129
CT-016	PE	m	Ex_post	11.4	6.2	0.8	4.4	12	57.7	176
CT-016	PE	m	INT_pre	10.4	2.9	0.7	6.8	10.4	49.2	112
CT-016	PE	m	INT_post	7.1	3.6	0.6	2.9	10.1	46.6	151
CT-017	PE	m	BL_pre	7.3	3.4	0.4	3.5	10.2	46.8	135
CT-017	PE	m	BL_post	7.4	2.9	0.5	4	10.6	47.5	142
CT-017	PE	m	Ex_post	12	5.3	0.8	5.9	10.7	48.8	132
CT-017	PE	m	INT_pre	17.8	5.6	1.1	11.1	10.9	50.1	151
CT-017	PE	m	INT_post	8.6	4.2	0.6	3.8	10.9	51.4	120
CT-018	PE	m	BL_pre	12.8	6.7	0.8	5.3	13.3	62.2	132
CT-018	PE	m	BL_post	7.4	3.8	0.5	3.1	11.3	52.7	159
CT-018	PE	m	Ex_post	13.7	6.5	0.9	6.3	11.9	55.9	33
CT-018	PE	m	INT_pre	16.9	3.6	1.1	12.2	11.3	87.8	158
CT-018	PE	m	INT_post	8.8	3.5	0.7	4.6	10.9	49.9	168
CT-019	PE	m	BL_pre	7.6	3.2	0.5	3.9	10.2	46.8	158
CT-019	PE	m	BL_post	5.2	2.1	0.3	2.8	10	45.7	173
CT-019	PE	m	Ex_post	8.9	3.9	0.7	4.3	11.3	52	154
CT-019	PE	m	INT_pre	15	3.3	0.9	10.8	11.5	52.4	200
CT-019	PE	m	INT_post	8	3.6	0.6	3.8	11.4	52.8	155
CT-020	PE	m	BL_pre	10.2	4	0.7	5.5	10	46.7	115
CT-020	PE	m	BL_post	11	4.7	0.9	5.4	9.6	43.8	155
CT-020	PE	m	Ex_post	11	3.2	0.8	7	10.6	49	180
CT-020	PE	m	INT_pre	14	3.7	0.9	9.4	10.6	48.7	158
CT-020	PE	m	INT_post	7.5	2.9	0.6	4	9.8	45.6	147
CT-001	EP	m	BL_pre	15	6.3	1.2	7.5	10	45.5	214
CT-001	EP	m	BL_post	8.5	3.1	0.6	4.8	8.5	38.7	211
CT-001	EP	m	Ex_post	7.8	2.4	0.5	4.9	8.4	37.2	214
CT-001	EP	m	INT_pre	9.4	3.3	0.7	5.4	8.2	36.6	179
CT-001	EP	m	INT_post	8.2	3.4	0.6	4.2	8.3	37.7	168
CT-002	EP	m	BL_pre	6.9	2.4	0.4	4.1	8.3	38	153
CT-002	EP	m	BL_post	5.9	2.3	0.4	3.2	9.1	41.4	134
CT-002	EP	m	Ex_post	8.8	3	0.7	5.1	10	45.4	124
CT-002	EP	m	INT_pre	15.4	5.3	1.6	8.5	10.3	49	130
CT-002	EP	m	INT_post	6.4	2.4	0.5	3.5	9.3	42.3	153
CT-003	EP	m	BL_pre	8.5	3.8	0.6	4.1	9.8	45.9	154
CT-003	EP	m	BL_post	6.4	2.6	0.9	2.9	10.1	47.2	126
CT-003	EP	m	Ex_post	11.2	2.6	0.7	7.9	10.9	51.1	161
CT-003	EP	m	INT_pre	7.3	3.6	0.5	3.2	9.1	42.9	158
CT-003	EP	m	INT_post	17.1	3.3	1	12.8	10.6	49.9	133
CT-004	EP	m	BL_pre	7.9	3.4	0.7	4.2	10.1	46.7	126
CT-004	EP	m	BL_post	8.3	4	0.5	3.8	9.9	46.6	103
CT-004	EP	m	Ex_post	10.4	2.3	0.6	7.5	10.2	48.1	150
CT-004	EP	m	INT_pre	14	4.6	1	8.4	11	51.8	100
CT-004	EP	m	INT_post	11.9	6.7	0.9	4.3	11.9	57.5	93
CT-005	EP	m	BL_pre	5.4	2.1	0.5	2.8	8	36.8	165
CT-005	EP	m	BL_post	6	2.9	0.4	2.7	9.4	43.1	110
CT-005	EP	m	Ex_post	9.7	3.4	0.9	5.4	9.8	45.1	143
CT-005	EP	m	INT_pre	15.1	3.5	1.1	10.5	9.6	45.6	116
CT-005	EP	m	INT_post	4.8	2.2	0.4	2.2	8.6	39.6	167
CT-006	EP	m	BL_pre	7.5	2.6	0.5	4.4	10.6	48.2	141
CT-006	EP	m	BL_post	7.3	3.1	0.6	3.6	11.7	54.8	144
CT-006	EP	m	Ex_post	7.4	3.1	0.6	3.7	10.9	51.4	156
CT-006	EP	m	INT_pre	12.6	4.4	0.9	7.3	12.3	57.4	149
CT-006	EP	m	INT_post	6	3	0.5	2.5	10.2	46.6	125
CT-007	EP	m	BL_pre	9.4	3.7	0.6	5.1	9.1	41.3	104
CT-007	EP	m	BL_post	5.6	2.4	0.4	2.8	8.6	37.9	165
CT-007	EP	m	Ex_post	7.1	2.5	0.5	4.1	9.2	39.6	172
CT-007	EP	m	INT_pre	12.5	4	0.7	7.8	8.8	39.4	158
CT-007	EP	m	INT_post	6	2.2	0.4	3.4	8	34.4	79
CT-008	EP	m	BL_pre	6.5	2.8	0.4	3.3	8.8	43	152
CT-008	EP	m	BL_post	10.2	5.1	0.7	4.4	9.9	45.2	151
CT-008	EP	m	Ex_post	8.1	2.4	0.4	5.3	9	40.7	164
CT-008	EP	m	INT_pre	10.1	3.2	0.7	6.2	8.9	42.1	163
CT-008	EP	m	INT_post	6.9	2.8	0.5	3.6	9.5	44.7	109
CT-009	EP	m	BL_pre	8.7	4.7	0.6	3.4	10.1	45.1	109
CT-009	EP	m	BL_post	9.9	4.4	0.7	4.8	10.6	45.7	151
CT-009	EP	m	Ex_post	11.1	5.7	0.8	4.6	11.7	52.4	165
CT-009	EP	m	INT_pre	12	4.6	0.8	6.6	9.3	42.9	151
CT-009	EP	m	INT_post	10.9	6.1	0.7	4.1	9.7	43.1	103
CT-010	EP	m	BL_pre	7.7	3.2	0.6	4	10.5	50.2	135
CT-010	EP	m	BL_post	7	4	0.4	2.6	10.1	48.4	165
CT-010	EP	m	Ex_post	12.6	2.5	0.7	9.4	10.2	48.6	172
CT-010	EP	m	INT_pre	11.5	2.4	0.6	8.5	9.4	44.6	159
CT-010	EP	m	INT_post	4.9	2.7	0.3	1.9	9.2	42	152
CT-011	EP	m	BL_pre	7.8	3.7	0.4	3.6	9.4	43.5	144
CT-011	EP	m	BL_post	5.8	2.1	0.4	3.3	10.1	47.3	175
CT-011	EP	m	Ex_post	10	1.6	0.4	8	9.9	45.3	159
CT-011	EP	m	INT_pre	11.5	1.7	0.5	9.3	9.1	41.9	187
CT-011	EP	m	INT_post	6.5	1.8	0.5	4.2	8.3	36.6	143
CT-012	EP	m	BL_pre	9.4	3.2	0.6	5.6	11	50.7	154
CT-012	EP	m	BL_post	12	3.1	0.8	8.1	10.9	48.7	127
CT-012	EP	m	Ex_post	16.5	1.7	0.6	14.2	10.2	44.7	177
CT-012	EP	m	INT_pre	13.3	1.7	0.5	11.1	9.4	42	165
CT-012	EP	m	INT_post	8	2.2	0.6	5.2	10.2	44	130
CT-013	EP	m	BL_pre	8.4	3.2	0.6	4.6	11.5	53.9	119
CT-013	EP	m	BL_post	7.4	2.8	0.5	4.1	10.3	47.7	142
CT-013	EP	m	Ex_post	12	2.6	0.8	8.6	12.6	58.5	143
CT-013	EP	m	INT_pre	12.7	2.4	0.6	9.7	9.7	44.7	119
CT-013	EP	m	INT_post	6.8	3.7	0.4	2.7	9.6	43.6	111
CT-014	EP	m	BL_pre	7.5	2.9	0.6	4	11	50.1	88
CT-014	EP	m	BL_post	4.8	1.7	0.3	2.8	9.8	45.5	144
CT-014	EP	m	Ex_post	7.1	1.4	0.4	5.3	9.8	44.4	119
CT-014	EP	m	INT_pre	10.2	2	0.7	7.5	10.1	46.1	121
CT-014	EP	m	INT_post	4.5	2	0.3	2.2	9.6	42.3	115
CT-015	EP	m	BL_pre	7.3	3	0.6	3.7	9.7	47.1	152
CT-015	EP	m	BL_post	5.1	1.7	0.4	3	9.9	45.8	153
CT-015	EP	m	Ex_post	12.8	2.7	0.6	9.5	10.7	49.5	129
CT-015	EP	m	INT_pre	10.8	2.4	0.7	7.7	10.7	51.2	145
CT-015	EP	m	INT_post	4.5	2.2	0.3	2	9.5	44.8	96
CT-016	EP	m	BL_pre	7.3	2	0.4	4.9	9.9	45	120
CT-016	EP	m	BL_post	3.9	1.7	0.2	2	10.2	45.8	150
CT-016	EP	m	Ex_post	6.1	1.9	0.4	3.8	11	51.5	126
CT-016	EP	m	INT_pre	7.5	1.8	0.4	5.3	9.4	44.2	183
CT-016	EP	m	INT_post	3.9	1.9	0.3	1.7	9.7	44.4	181
CT-017	EP	m	BL_pre	9	3.6	0.6	4.8	10.6	48.3	73
CT-017	EP	m	BL_post	16	3	0.8	12.2	11.2	49.7	151
CT-017	EP	m	Ex_post	9	2.1	0.5	6.4	10.3	47.3	137
CT-017	EP	m	INT_pre	14.2	3.7	0.9	9.6	11.4	52.9	147
CT-017	EP	m	INT_post	5.7	2.5	0.3	2.9	9.7	43.4	104
CT-018	EP	m	BL_pre	7.5	3.2	0.5	3.8	9.8	44.4	91
CT-018	EP	m	BL_post	6.8	2.9	0.5	3.4	10.6	48.6	162
CT-018	EP	m	Ex_post	10.3	2.4	0.6	7.3	10.6	48.1	126
CT-018	EP	m	INT_pre	12.3	2.2	0.7	9.4	8.8	40.2	163
CT-018	EP	m	INT_post	6.3	2.5	0.4	3.4	9.4	42.1	99
CT-019	EP	m	BL_pre	8.3	3.6	0.6	4.1	10.1	46.7	120
CT-019	EP	m	BL_post	5.9	2.4	0.3	3.2	10.2	46.7	208
CT-019	EP	m	Ex_post	11.5	2.8	0.7	8	10.9	49.8	128
CT-019	EP	m	INT_pre	14.6	3.1	1	10.5	10.2	46.7	127
CT-019	EP	m	INT_post	4.6	2.1	0.3	2.2	8.6	38.2	35
CT-020	EP	m	BL_pre	9.1	3.5	0.7	4.9	11.1	52.8	149
CT-020	EP	m	BL_post	9.1	3.9	0.7	4.5	10.6	47.6	158
CT-020	EP	m	Ex_post	12.5	2.7	0.8	9	10.6	46.9	174
CT-020	EP	m	INT_pre	10.1	2.3	0.7	7.1	8.9	41.1	164
CT-020	EP	m	INT_post	6.1	2.5	0.4	3.2	9.1	41.3	129

## Sheet: Tabelle2
Measure	Group	Time	Mean	95% CI	95% CI
					lower	upper
WBC	PE	BL_pre	9.28	1.198	8.082	10.478
		BL_post	7.85	1.134	6.716	8.984
		Ex_post	13.26	2.302	10.958	15.562
		INT_pre	15.65	1.951	13.699	17.601
		INT_post	7.96	1.14	6.82	9.1
	EP	BL_pre	8.54	0.965	7.575	9.505
		BL_post	7.69	1.11	6.58	8.8
		Ex_post	10.5	1.409	9.091	11.909
		INT_pre	12.29	1.402	10.888	13.692
		INT_post	7.32	1.762	5.558	9.082
GRAN	PE	BL_pre	4.73	0.605	4.125	5.335
		BL_post	4.12	0.741	3.379	4.861
		Ex_post	6.68	1.19	5.49	7.87
		INT_pre	10.7	1.59	9.11	12.29
		INT_post	3.82	0.556	3.264	4.376
	EP	BL_pre	4.49	0.505	3.985	4.995
		BL_post	4.13	0.886	3.244	5.016
		Ex_post	7.13	1.227	5.903	8.357
		INT_pre	8.25	1.088	7.162	9.338
		INT_post	3.76	1.275	2.485	5.035
LYM	PE	BL_pre	3.9	0.701	3.199	4.601
		BL_post	3.21	0.5	2.71	3.71
		Ex_post	5.65	1.34	4.31	6.99
		INT_pre	3.92	0.664	3.256	4.584
		INT_post	3.57	0.595	2.975	4.165
	EP	BL_pre	3.46	0.495	2.965	3.955
		BL_post	3.03	0.434	2.596	3.464
		Ex_post	2.73	0.554	2.176	3.284
		INT_pre	3.24	0.598	2.642	3.838
		INT_post	3.06	0.748	2.312	3.808
MON	PE	BL_pre	0.639	0.0859	0.5531	0.7249
		BL_post	0.523	0.0908	0.4322	0.6138
		Ex_post	0.928	0.1793	0.7487	1.1073
		INT_pre	1.025	0.1288	0.8962	1.1538
		INT_post	0.571	0.0945	0.4765	0.6655
	EP	BL_pre	0.606	0.0861	0.5199	0.6921
		BL_post	0.535	0.0895	0.4455	0.6245
		Ex_post	0.642	0.101	0.541	0.743
		INT_pre	0.796	0.1514	0.6446	0.9474
		INT_post	0.499	0.1078	0.3912	0.6068
PLT	PE	BL_pre	156	17.1	138.9	173.1
		BL_post	166	14.2	151.8	180.2
		Ex_post	168	26.6	141.4	194.6
		INT_pre	158	16.5	141.5	174.5
		INT_post	147	17.7	129.3	164.7
	EP	BL_pre	138	16.2	121.8	154.2
		BL_post	157	15.5	141.5	172.5
		Ex_post	157	12.6	144.4	169.6
		INT_pre	154	12.4	141.6	166.4
		INT_post	125	18.8	106.2	143.8
SII	PE	BL_pre	210	47	163	257
		BL_post	226	45.8	180.2	271.8
		Ex_post	227	59.1	167.9	286.1
		INT_pre	466	109.9	356.1	575.9
		INT_post	165	29.2	135.8	194.2
	EP	BL_pre	186	31.5	154.5	217.5
		BL_post	222	47.2	174.8	269.2
		Ex_post	459	117	342	576
		INT_pre	451	108.4	342.6	559.4
		INT_post	168	56.9	111.1	224.9
SIRI	PE	BL_pre	0.816	0.144	0.672	0.96
		BL_post	0.712	0.181	0.531	0.893
		Ex_post	1.211	0.315	0.896	1.526
		INT_pre	2.918	0.562	2.356	3.48
		INT_post	0.626	0.115	0.511	0.741
	EP	BL_pre	0.802	0.116	0.686	0.918
		BL_post	0.795	0.274	0.521	1.069
		Ex_post	1.828	0.457	1.371	2.285
		INT_pre	2.172	0.422	1.75	2.594
		INT_post	0.734	0.425	0.309	1.159
